# Supplementary material for: The effects of storage temperature and duration of blood samples on DNA and RNA qualities
Source: PLoS One. 2017 Sep 19;12(9):e0184692. doi: 10.1371/journal.pone.0184692 (PMC5604973; doi:10.1371/journal.pone.0184692)
Supplement: S1 Table — The raw data for plotting each figure and sub–figure is available in S1 Table. These digits are RIN value, 260/280 value, qPCR Ct value, WBC count, WBC concentration or methylation percentage. Empty columns denote failed experiments. (XLS) [file pone.0184692.s003.xls]

## Sheet: f1a
Sample ID	RIN	260/280
0hr-1	9.5	2.06
0hr-2	9.5	2.07
0hr-3	9.5	2.04
4hr-1	8.8	2.03
4hr-2	9.1	2.04
4hr-3	9.1	2.04
8hr-1	9	2.04
8hr-2	9	2.02
8hr-3	8.2	1.98
12hr-1	8.2	2.02
12hr-2	8	1.99
12hr-3	8	1.97
16hr-1	8.9	2.05
16hr-2	9.1	2.06
16hr-3	8.7	1.97
20hr-1	8.8	2.02
20hr-2	8.8	2.03
20hr-3	8.8	2.03
24hr-1	8.6	2.04
24hr-2	8.6	2.04
24hr-3	8.8	2.05
32hr-1	7.3	1.97
32hr-2	7.1	1.99
32hr-3	7	1.99
40hr-1	5.5	1.97
40hr-2	5.5	2
40hr-3	5.5	1.97
48hr-1	7.5	2
48hr-2	6.6	1.98
48hr-3	6.6	1.98

## Sheet: f1b
RIN	RT-24hr	RT-32hr	RT-40hr	LT-24hr	LT-32hr	LT-40hr	FR-1W	FR-2W	FR-3W		260/280	RT-24hr	RT-32hr	RT-40hr	LT-24hr	LT-32hr	LT-40hr	FR-1W	FR-2W	FR-3W
	8.1	7.7	6.4	8.3	8	7.7			7.5			1.99	2.01	2	2.05	1.89	2	1.73	1.77	1.98
	8	8.5		7.6	7.8	8						2	1.89	1.91	1.99	2	2	1.52	1.94	1.86
	7.7	8.5	5.5	8.1	7.9	8.1						2	1.93	1.98	1.84	1.98	2	1.46	1.93	1.94
	8.4	8.9	6.5	7.7	7.8	8.1						1.96	2.03	2.05	1.97	1.79	1.99	1.72	1.77	1.95
	8.4	7.7	5.5	7.9	7.7	8.8		2.3				2.03	1.99	1.93	1.97	1.88	1.99	1.38	1.88	1.27
	7.4	7.8	6.5	8.8	7.6	8.6	1					2.01	1.99	1.97	2.01	1.94	2	1.43	1.56	1.62
	8.2	7.9	6.4	7.7	7.9	8.7	2.2	2.5				2.01	2.01	1.96	1.97	1.93	2	2.1	1.77	1.78
	8.5	7.9	6.1	7.8	7.8	8.6	3	2.4				1.98	1.97	1.97	1.91	1.87	2	1.96	1.75	1.56
	8	7.6		8.1	7.5	8.1	3.1	2.5				1.96	1.9	1.91	1.87	1.94	2	1.98	1.94	1.6
	8.2	7.2	6.9			8.6	5.4					1.97	1.99	1.9	1.9	1.9	1.9	1.96	1.65	1.66
	7.6	7.2	6.8				4.9					1.98	1.97	1.88	1.91	1.94	1.84	1.58	1.72	1.49
	5.8	7.4	7	7.9		8	5					1.97	1.97	1.89	2	1.91	1.95	1.87	1.84	1.4
	8.2	7.8	6.5	8.2	7.3	8.4	2.6	2.2				1.99	1.97	1.94	2	1.86	1.94	1.82	1.69	1.65
	8.2	7.2	7.1	8.1	7.5	9.1		1.6	5.5			1.98	2.03	1.93	1.95	2.02	1.94	1.36	1.89	1.8
	8.2	7.8	6.4	8.2	8.1	9.1	3.8	2	3.8			1.93	2.01	1.93	1.97	1.98	2	1.94	1.95	1.79
	8.7	8	7.7	8.9	8.7	9.3	3	2.8				2.03	1.91	2.03	1.96	2.05	1.94	1.92	1.67	1.93
	8.3	8	8	8.3	8.4	8.6	2.9	2.5	3			1.99	2.05	1.95	2.02	2	1.87	1.93	2	2.01
	8.3	7.5	8.3	8.7	4.8	8.9	2.7	2.5	3.6			2	2.03	1.92	2.01	2	1.97	1.99	1.89	1.98
	8.4	7.2	7.1	9.3			1.2	2.1	3.1			2.05	2	1.87	1.72	2.03	1.72	1.8	1.92	1.76
	8.3	7.5	7.1	9	7.9	8.4	2.7	2.5				1.98	1.84	1.88	1.99	1.83	1.92	2	2.01	0.99
	7.8	7.7	7.3	8.7	8.2	8.6	2.3	2.4	1.3			1.92	1.81	1.92	1.96	2.04	1.88	1.84	1.78	1.63
	8.5	7.6	7.2	8.1	8.6		3.3	1.3	5.9			1.97	2.01	1.97	1.85	1.97	1.88	1.92	1.93	1.9
	7.9	7.5	7	8.2	8.7	9.1	3.3	2.3	4.7			1.91	1.94	1.95	2.01	2.03	1.95	1.78	2.03	1.81
	8	6.9		8.7	8.3	8.5	5.1	2.4	5.6			1.99	1.99	1.94	1.86	1.98	1.94	1.73	1.97	1.79
	8.4		7.5	8.4		8.8	3.2		1.8			2.03	1.95	1.92	1.92	1.89	1.92	2.06	1.9	1.87
	8.1			8.5		8.1	1.4	2.5				1.96	1.93	1.92	1.94	1.94	1.93	1.54	1.92	1.65
	8.2	8.5				6.4	2.8		1.4			1.94	1.97	1.87	1.94	1.93	1.88	1.86	1.72	1.55
	8.6				8.7	7.4	3.4	3.6	3.2			1.92	2.03	1.97	1.89	2.04	1.95	2.02	1.95	2.04
	7.9		7.7		8.7	8.8		2.3	3.4			1.91	2.01	1.96	1.76	2.05	1.96	2.01	1.94	1.91
		6.2	7.5		8.5	8.2			4.5			1.91	2.03	1.97	1.88	2.04	1.94	2.01	1.7	1.8

## Sheet: f2a
Time	Ct of 18S	Ct of U6
0hr-1	10.1924	25.5382
0hr-2	10.6126	25.5096
0hr-3	9.93692	25.5529
4hr-1	9.33637	25.5846
4hr-2	8.89484	24.9364
4hr-3	8.95703	25.5057
8hr-1	9.04306	25.3861
8hr-2	10.0414	24.9843
8hr-3	11.02	25.3906
12hr-1	8.41983	25.1408
12hr-2	11.1018	25.7501
12hr-3	11.05	25.0255
16hr-1	8.82209	25.0751
16hr-2	9.68706	25.7878
16hr-3	11.7	25.733
20hr-1	9.37406	25.1598
20hr-2	8.91392	25.0968
20hr-3	9.43201	25.1092
24hr-1	9.32625	25.0722
24hr-2	9.06909	25.1616
24hr-3	8.87502	24.9552
32hr-1	11.28	26.92
32hr-2	11.06	27.04
32hr-3	11.14	26.56
40hr-1	16.6	25.97
40hr-2	13.85	26.39
40hr-3	13.32	26.5
48hr-1	12.13	26.86
48hr-2	12.03	26.97
48hr-3	11.5	27.5

## Sheet: f2b
24hr	Ct value of U6	Ct value of U6		32hr	Ct value of U6	Ct value of U6		40hr	Ct value of U6	Ct value of U6
	RT	LT			RT	LT			RT	LT
	24.28	23.65			27.2	25.85			27.32	26.11
	23.89	23.91			26.84	25.88			28.13	25.78
	23.9	23.8			26.36	25.15			33.99	26.31
	24.26	24.2			25.85	27.3			27.94	26.55
	24.39	23.77			26.36	26.68			27.14	26.58
	23.38	23.86			25.9	27.08			27.67	25.88
	24.38	24.82			26.4	26.13			27.15	26.15
	24.22	24.92			26.12	27.2			27.18	26.32
	24.39	25.76			26.44	27.12			28.18	26.3
	24.5	24.54			27.39	26.99			28.82	27.92
	24.74	25.34			26.8	26.78			28.22	27.5
	24.79	24.66			26.64	26.72			27.8	27.23
	24.45	23.74			26.71	26.58			26.51	25.32
	24.89	23.85			26.9	26.12			25.15	24.71
	24.82	24.46			26.75	26.32			25.68	24.51
	24.8	23.84			26.3	25.94			25.98	24.41
	25.49	24.43			26.38	26.8			25.2	24.8
	24.91	24.64			26.41	25.82			25.39	24.41
	24.3	24.97			27.09	26.76			25.93	26.1
	24.01	24.46			26.79	26.99			25.36	24.39
	24.48	25.17			26.89	26.24			25.69	25.19
	24.73	25.33			26.94	26.54			25.98	26.38
	24.62	24.58			26.48	26.05			25.95	26.01
	24.76	26.58			26.88	27.18			26.9	25.19
	26.26	27.74			29.37	28.8			26.07	25.43
	27.59	28.18			29.14	29.28			25.74	25.44
	27.33	28.24			27.7	29.28			25.52	26.01
	26.46	27.32			27.15	26.4			24.44	25.46
	26.98	27.17			27.27	26.81			26.53	26.14
	26.72	27.15			27.31	26.82			25.55	25.59

## Sheet: f2c
24hr	Ct value of 18S	Ct value of 18S		32hr	Ct value of 18S	Ct value of 18S		40hr	Ct value of 18S	Ct value of 18S
	RT	LT			RT	LT			RT	LT
	9.56	9.97			10.88	11.12			16.03	13.24
	9.26	10.58			10.53	12.06			12.79	14.51
	9.9				10.45	12.72			12.97	13.95
	8.73	9.71			10.45	11.82			12.55	15.45
	8.78	9.78			10.71	12.93			15.66	15.49
	10.17	9.88			10.28	12.72			12.76	14.17
	9.01	9.95			9.7				17.22	15.01
	8.98	8.89			10.52	12.15			16.42	16.5
	9.67	10.59			10.62	12.4			16.03	15
	9.51	11.04			11.16	12.59			14.66	15.93
	9.04	10.69			11.45	10.31			14.88	15.52
	9.55	12.41			11.29	10.35			15.41	16.44
	8.79	9.31			11.13	11.56			14.1	14.1
	9.33	10.14			11.06	11.22			14.38	15.01
	9.45	9.82			10.4	11.4			14.65	14.45
	7.23	8.24			9.82	10.53			14.42	13.51
	7.56	8.11			9.71	10.62			14.78	14.4
	7.83	8.62			9.6	10.83			14.91	13.59
	8.2	9.11			11.07	12.32			15.87	13.19
	8.24	9.47			8.99	12.79			15.43	16.78
	8.4	9.41			10.18	11.91			14.72	15.64
	7.76	8.32			10.63	11.14			15.65	14.23
	8.48	9.04			10.21	10.96			15.28	13.91
	8.14	8.86			10.09	11.79			15.15	14.12
	8.01	9.17			12.03	13.12			13.96	14.2
	8.29	9.23			11.23	13.16			14.26	14.14
	8.36	9.1			11.41	13.84			13.88	14.47
	7.99	8.74			10.09	11.41			13.71	13.37
	8.26	8.53			9.94	11.35			12.8	13.39
	8.49	8.66			10.66	11.03			12.53	13.82

## Sheet: f2d
24hr	Ct value of GAPDH	Ct value of GAPDH		32hr	Ct value of GAPDH	Ct value of GAPDH		40hr	Ct value of GAPDH	Ct value of GAPDH
	RT	LT			RT	LT			RT	LT
	28.47	28.01			26.43	29.21			27.74	29.55
	27.57	28.14			27.7	28.96			29.42	30.17
	27.71	28.57			27.17	28.43				30.68
	26.71	28.34			25.27	28.6			28.93	29.76
	26.07	28.56			25.78	28.2			28.12	30.27
	27.96	27.02			25.5	27.63			28.47	29.91
	26.87	27.59			26.81	28.8			29.5	30.32
	26.86	28.98			26.5	28.58			29.5	31.16
	27.31	29.4			26.76	28.11			29.15	31.47
	27.68	29.3			27.72	28.71			29.97	30.31
	27.69	28.66			27.01	28.64			29.52	30.72
	27.93	28.71			27.46	28.65			28.97	29.99
	27.51	28.43			26.25	29.71			29.2	29.51
	27.37	28.85			26.3	28.13			28.11	30.07
	27.2	28.49			26.32	28.44			28.34	29.19
	27.28	28.22			26.95	27.57			27.69	29.14
	27.41	27.72			26.32	29.69			27.9	29.68
	27.29	28.34			26.57	28.88			27.84	29.63
	27.35	29.31			28.69	30.45			29.19	30.67
	26.88	28.49			28.21	30.85			28.37	29.71
	26.88	28.34			28.59	29.63			28.28	30.03
	27.64	29.53			28.23	30.48			27.72	29.27
	27.15	28.82			27.97	30.34			27.7	29.46
	27.55	30.9			28.46	30.84			28.74	28.37
	26.69	28.02			29.72	30.06			29.18	29.59
	28.36	28.12			28.85	29.73			29.53	30.04
	27.77	27.83			29.01	29.94			24.99	30.81
	27.76	28.52			27.71	29.61			28.69	30.7
	27.66	28.48			27.98	30.43			29.82	29.61
	27.55	28.29			28.34	30.32			29.23	28.57

## Sheet: f2e
24hr	Ct value of IP-10	Ct value of IP-10		32hr	Ct value of IP-10	Ct value of IP-10		40hr	Ct value of IP-10	Ct value of IP-10
	RT	LT			RT	LT			RT	LT
	33.56	32.9			26.34	34.61			28.88	29.68
	32.55	30.5			31.96	37.12			27.63	31
	33.78	30.62			31.76	38.62				29.88
	31.71	29.73			33.63	28.69			29.47	28.36
	32.36	31.02			31.47	27.81			28.92	28.85
	29.93	31.54			28.7	26.65			29.57	30.49
	32.52	27.65			32.29	32.52			30.19	28.13
	32.53	27.91			29.44	27.93			29.03	28.77
	33.27	27.87			29.9	26.67			26.36	29.53
	28.28	27.79			28.18	27.16			27.99	26.92
	28.35	27.3			27.61	27.43			27.41	27.83
	29.65				28.46	27.8			27.29	26.52
		32.33			30.42	31.71			27.95	28.11
	30.72	30.18				30.83			27.85	32.44
	31.57	30.45			30.41	32.55			26.57	29.31
	30.81	30.6			28.85	30.73			31.18	30.35
	30.4	28.91			32.46				27.84	29.4
	30.93	29.64			29.79	32.51			30.8	31.01
	31.26	33.23			30.13	30.62			28.75	27.52
	29.5	32.25			29.56	31.43			27.95	29.13
	29.74	29.62			37.12	30.35			29.4	27.88
	29.5	32.12			29.5	28.93			29.28	27.25
	28.78	30.19			29.49	30.38			29.98	27.01
	30.49	27.91			29.55	30.84			26.37	26.17
	31.3	26.86			26.55	26.29			26.76	26.88
	27.49	26.49			26.23	25.91			27.66	26.99
	27.2	26.17			26.18	26.35			26.88	28.71
	28.33	26.61			29.6	32.5			27.46	27.18
	27.77	28.74			30.55	31.44			29	26.41
	27.46	27.79			28.88	31.82			27.71	25.67

## Sheet: f3a
Duration	ug/ml
D0	9.834
D0	10.758
D0	13.336
D3.5	3.124
D3.5	1.988
D3.5	1.938
D7	1.204
D7	1.016
D7	1.084
D9	3.01
D9	3.036
D9	3.966
D11	3.634
D11	3.326
D11	3.44
D13	1.96
D13	2.824
D13	1.68
D15	1.518
D15	1.606
D15	1.664

## Sheet: f3b
RT D0	WBC count		RT D3	WBC count		RT D7	WBC count		RT D9	WBC count
				131			82			56
	128			149			212			11
	195			178			128			46
	521			124			203			32
	678						162			49
	706			217			163			4
	259			104						97
	196			202						134
	322			95						133
	359			160			105			21
	245			174			205			32
	208			167			122			34
	393			151			121			59
	143			212			193			36
	192			190			198			55
	488			232			165			19
	355			215			86			66
	463			300			257			72
	483			225			151			66
	459			282			147			104
	394			255			244			86
	239			264			86			34
	212			289			68			45
	255			227			78			40
	168			218			72			55
	182			273			99			90
	180			181			92			21
	681			333			107			49
	251			393			139			53
	459			294			100			58
			LT D3	WBC count		LT D7	WBC count		LT D9	WBC count
				196			95			22
				114			16			9
				156			0			19
				67			18			3
				48			13			2
				45			17			8
				116						12
				9						12
				132						1
				97			20			5
				79			24			6
				35			13			5
				87			93			25
				210			107			13
				122			68			27
				164			44			24
				198			59			41
							64			41
				196			36			9
				306			49			17
				155			35			12
				211			59			9
				169			26			9
							65			20
				102			52			13
				145			66			13
				85			55			16
				184			61			8
				220			59			7
				169			56			12

## Sheet: f3c
RT D0	DNA conc.		RT D3	DNA conc.		RT D7	DNA conc.		RT D9	DNA conc.
	8.775			8.9			10.75			9.075
	9.925			7.625			16.55			8.375
	12.575			9.35			11.325			8.35
	25.625			13.55			11.525			8.7
	30.475						11.7			5.75
	25.725			22.775			6.5			8.475
	18.6			13.025			4.5			13.2
	16.95			15.075			3.15			13.425
	19.725			13.3			3.275			15.975
	16.6			9.575			5.8			5.625
	14.15			9.075			9.925			7.4
	11.5			10.175			9.2			6.25
	20.725			12.25			10.225			9.15
	11.825			9.6			9.775			7.55
	10.725			11.3			11.675			6.825
	32.075			16.6			11.9			8.325
	24.35			12.075			9.425			11.25
	32.725			12.45			16.175			11.425
	32.325			27.575			6.25			7.175
	30.075			13.9			12.3			10.65
	24.075			16.3			12.1			12.9
	37.525			15.375			10.3			11.675
	12.475			13.225			4.25			8.45
	18.75			16.4			5.925			8.425
	12.575			9.9			5.825			7.975
	12.025			13.7			7.7			9
	14.625			11.95			11.825			7.125
	32.85			23.825			11.425			6.7
	14.4			36.275			18.75			13.45
	33.15			25.675			12.275			6.6
			LT D3	DNA conc.		LT D7	DNA conc.		LT D9	DNA conc.
				19.425			17.175			8.2
				9.025			16.55			3.525
				10.9			10.375			5.875
				15.35			7.15			2.675
				6.9			5.325			5.2
				5.925			5.35			3.675
				18.625			2.55			9.1
				13			2.1			14.75
				15.3			2.1			6.525
				10.525			5.925			4.55
				7.925			7.2			3.525
				4.75			5.325			3.3
				15.725			39.425			20.5
				21.675			34.525			9.975
				22.525			10.95			6.025
				19.425			8.475			6.525
				22.625			8.075			5.075
							10.925			6.8
				29.875			6.125			4.1
				26.25			5.975			6.25
				15.775			7.975			6.9
				10.025			17.725			31.45
				11.7			28.025			38.55
							15.5			4.475
				6.725			11.125			4.3
				8.15			21.55			4.625
				5.9			10.75			5.425
				10.175			8.975			7.575
				11.825			8.225			2.875
				10.7			6.8			3.475

[truncated: 3 more sheets: f3d, f4a, f4c]
